# Supplementary material for: In Situ Synthesis of CoMoO4 Microsphere@rGO as a Matrix for High-Performance Li-S Batteries at Room and Low Temperatures
Source: Molecules. 2024 Oct 31;29(21):5146. doi: 10.3390/molecules29215146 (PMC11547999; doi:10.3390/molecules29215146)
Supplement: Supplementary file 1 [file molecules-29-05146-s001.zip]

Archive with 1 entries (1 files):
- molecules-3271800-supplementary.pdf
